# Supplementary material for: Development of a Single-Neurosphere Culture to Assess Radiation Toxicity and Pre-Clinical Cancer Combination Therapy Safety
Source: Cancers (Basel). 2023 Oct 10;15(20):4916. doi: 10.3390/cancers15204916 (PMC10605382; doi:10.3390/cancers15204916)
Supplement: Supplementary file 1 [file cancers-15-04916-s001.zip]

Archive with 1 entries (1 files):
- cancers-2637453-supplementary.xlsx
