# Supplementary material for: Development of a Single-Neurosphere Culture to Assess Radiation Toxicity and Pre-Clinical Cancer Combination Therapy Safety
Source: Cancers (Basel). 2023 Oct 10;15(20):4916. doi: 10.3390/cancers15204916 (PMC10605382; doi:10.3390/cancers15204916)
Supplement: Supplementary file 1 [file cancers-15-04916-s001.zip › cancers-2637453-supplementary.xlsx]

## Sheet: SuppTableS1
Supplemental Table 1: TaqMan probes for gene expression assay
mRNA	Name	*Assay code number
Aldh1l1	aldehyde dehydrogenase 1 family, member L1	Rn00674034_m1
Aqp4	aquaporin 4	Rn01401327_s1
BMP2	bone morphogenetic protein 2	Rn00567818_m1
BMP4	bone morphogenetic protein 4	Rn00432087_m1
Gfap	glial fibrillary acidic protein	Rn01253033_m1
Hprt1	hypoxanthine phosphoribosyltransferase 1	Rn01527840_m1
Nes	nestin	Rn01455599_g1

## Sheet: SuppTableS2
Supplemental Table 2: Top 10 (if applicable) upregulated and downregulated GO-Biological Process
GO-Biological Process	Up/Down	% Changed	Z Score	FisherExactP
response to laminar fluid shear stress	Up	33.33	9.60	8.62E-05
salivary gland morphogenesis	Up	30.00	9.08	1.22E-04
regulation of lipopolysaccharide-mediated signaling pathway	Up	25.00	8.23	2.21E-04
regulation of superoxide metabolic process	Up	23.08	7.88	2.85E-04
morphogenesis of an epithelium	Up	6.09	7.64	1.21E-07
negative regulation of protein catabolic process	Up	13.16	7.42	4.19E-05
cellular response to mechanical stimulus	Up	11.11	7.35	1.89E-05
regulation of cartilage development	Up	12.20	7.09	6.10E-05
response to corticosteroid	Up	6.94	7.06	2.48E-06
positive regulation of reactive oxygen species metabolic process	Up	13.79	6.82	2.11E-04
regulation of vascular permeability	Down	15.79	9.75	9.33E-05
oligodendrocyte development	Down	13.64	9.01	1.47E-04
inositol lipid-mediated signaling	Down	13.04	8.80	1.68E-04
negative regulation of cell development	Down	5.77	7.90	9.83E-06
positive regulation of peptidyl-serine phosphorylation	Down	8.16	7.87	8.37E-05
positive regulation of osteoblast differentiation	Down	7.84	7.69	9.80E-05
cellular response to hypoxia	Down	7.69	7.61	1.06E-04
outflow tract morphogenesis	Down	8.11	6.78	7.04E-04
cellular response to metal ion	Down	5.80	6.47	3.18E-04
positive regulation of neurogenesis	Down	4.07	5.83	2.93E-04

## Sheet: SuppTableS3
Supplemental Table 3: Top 10 (if applicable) upregulated and downregulated GO-Cellular Components
GO-Cellular Components	Up/Down	% Changed	Z Score	FisherExactP
extracellular matrix	Up	4.58	5.73	1.83E-05
cell projection	Up	2.97	5.70	1.99E-06
extracellular space	Up	3.33	5.67	4.27E-06
cell surface	Up	4.13	5.49	2.46E-05
membrane raft	Up	5.23	5.49	7.51E-05
plasma membrane	Up	1.99	5.34	1.06E-06
Z disc	Up	7.04	5.03	8.25E-04
basolateral plasma membrane	Up	5.26	4.85	4.60E-04
lateral plasma membrane	Up	9.38	4.68	4.28E-03
endocytic vesicle	Up	6.45	4.24	3.81E-03
growth cone	Down	3.85	4.36	6.00E-03
actin cytoskeleton	Down	2.86	4.13	4.37E-03
perinuclear region of cytoplasm	Down	1.64	3.29	7.76E-03
extracellular space	Down	1.33	3.12	7.52E-03
cytoplasm	Down	0.77	2.93	6.66E-03
nuclear membrane	Down	2.13	2.88	2.92E-02
intrinsic component of plasma membrane	Down	1.43	2.35	4.36E-02
cytosol	Down	1.01	2.26	3.35E-02

## Sheet: SuppTableS4
Supplemental Table 4: Top 10 (if applicable) upregulated and downregulated GO-Molecular Function
GO-Molecular Function	Up/Down	% Changed	Z Score	FisherExactP
sphingomyelin phosphodiesterase activity	Up	42.86	10.97	3.65E-05
calcium-dependent phospholipid binding	Up	18.18	7.98	6.89E-05
Wnt-protein binding	Up	13.04	5.71	1.63E-03
PDZ domain binding	Up	7.04	5.03	8.25E-04
calcium ion binding	Up	2.89	4.68	8.14E-05
calcium-dependent protein binding	Up	8.82	4.51	5.08E-03
inorganic anion transmembrane transporter activity	Up	8.57	4.43	5.52E-03
enzyme binding	Up	2.27	4.01	3.49E-04
protein N-terminus binding	Up	5.00	3.53	9.37E-03
glycosaminoglycan binding	Up	3.97	3.28	9.84E-03
monocarboxylic acid binding	Down	7.14	7.29	1.42E-04
GTPase binding	Down	3.10	4.37	3.27E-03
signaling receptor binding	Down	1.28	3.85	9.67E-04
growth factor binding	Down	3.06	3.75	1.12E-02
DNA-binding transcription factor activity	Down	1.21	3.16	5.55E-03
transcription coregulator activity	Down	1.69	3.09	1.30E-02
tubulin binding	Down	1.89	2.61	3.95E-02
sequence-specific DNA binding	Down	1.12	2.57	1.97E-02

## Sheet: SuppTableS5
Supplemental Table 5: Top 10 (if applicable) enriched KEGG pathways derived from differentially expressed genes identified as >1.5-fold change and adjp < 0.05. The top 10 upregulated and downregulated KEGG pathways were determined and reported as percent total changed genes in each pathway and Z-Score.
KEGG Gene-Set Name	Up/Down	% Changed	Z Score	FisherExactP
Bile secretion	Up	8.33	5.03	4.75E-04
Gastric acid secretion	Up	7.35	4.20	2.51E-03
Salivary secretion	Up	7.25	4.15	2.68E-03
Alanine, aspartate and glutamate metabolism	Up	9.38	3.85	9.84E-03
Leukocyte trans endothelial migration	Up	5.41	3.62	4.46E-03
Type I diabetes mellitus	Up	6.90	3.58	8.59E-03
Focal adhesion	Up	4.49	3.56	3.31E-03
Regulation of actin cytoskeleton	Down	1.99	3.13	1.51E-02
MAPK signaling pathway	Down	1.52	2.47	3.67E-02

## Sheet: SuppTableS6
Supplemental Table 6. Top 20 genes up- or downregulated by radiation treatment
Symbol	log2fold	fold	rawp	adjp
Msmp	1.77	3.41	3.63E-05	1.94E-03
Acsbg1	1.61	3.04	3.43E-06	6.42E-04
Ccn2	1.55	2.94	5.74E-08	1.35E-04
Ccn3	1.53	2.90	6.10E-05	2.56E-03
Cd59	1.46	2.74	3.34E-05	1.88E-03
Gfap	1.45	2.73	4.09E-03	3.04E-02
Gja1	1.43	2.70	1.43E-06	4.65E-04
Frzb	1.41	2.65	2.61E-04	5.32E-03
Mlc1	1.39	2.63	2.75E-06	6.02E-04
Map1lc3b2*	1.37	2.58	2.36E-04	5.08E-03
Gsta1	1.36	2.56	8.19E-05	2.94E-03
Rhoj	1.35	2.55	2.99E-03	2.47E-02
Gadd45a	1.33	2.52	5.75E-05	2.47E-03
Kcnj16	1.33	2.51	7.97E-03	4.75E-02
Ptprv	1.25	2.37	2.61E-06	6.02E-04
Wdr46	1.24	2.37	5.85E-04	8.58E-03
Ecrg4	1.20	2.29	3.23E-05	1.85E-03
S100b	1.17	2.26	4.53E-05	2.18E-03
Tgfb1	1.17	2.25	2.52E-05	1.68E-03
Pbxip1	1.16	2.23	3.56E-06	6.45E-04
Hes5	-1.78	-3.44	4.28E-04	7.13E-03
Cox4i2	-1.71	-3.27	1.09E-03	1.27E-02
Rbp1	-1.28	-2.43	3.62E-04	6.45E-03
Eml4	-1.23	-2.35	5.35E-04	8.12E-03
Tagln2	-1.23	-2.34	2.78E-05	1.74E-03
Vegfa	-1.19	-2.28	2.56E-04	5.25E-03
Ndrg1	-1.14	-2.21	2.85E-03	2.40E-02
Sncb	-1.07	-2.10	5.16E-04	7.96E-03
Dll3	-1.03	-2.04	8.08E-05	2.94E-03
Pygl	-1.03	-2.04	3.85E-04	6.66E-03
Pak3	-1.01	-2.02	9.29E-05	3.11E-03
Kcnip3	-1.01	-2.01	3.02E-05	1.79E-03
Igfbpl1	-1.01	-2.01	7.48E-05	2.85E-03
Eny2	-1.00	-2.00	6.91E-03	4.30E-02
Stmn3	-0.97	-1.96	6.36E-05	2.62E-03
Fgf11	-0.94	-1.92	2.67E-04	5.39E-03
Mgarp	-0.91	-1.88	6.05E-04	8.79E-03
Pdk1	-0.90	-1.86	5.54E-03	3.73E-02
Bnip3	-0.89	-1.85	3.20E-03	2.58E-02
Ackr3	-0.85	-1.80	3.52E-05	1.92E-03

## Sheet: SuppTableS7
Supplemental Table 7. STRING Biological Process pathway enrichment results.
#term ID	term description	observed gene count	background gene count	strength	false discovery rate	matching proteins in your network (IDs)	matching proteins in your network (labels)
GO:0036293	Response to decreased oxygen levels	9	440	1.07	0.00038	10116.ENSRNOP00000001743,10116.ENSRNOP00000002072,10116.ENSRNOP00000010418,10116.ENSRNOP00000010811,10116.ENSRNOP00000016475,10116.ENSRNOP00000020528,10116.ENSRNOP00000023477,10116.ENSRNOP00000026637,10116.ENSRNOP00000028051	S100b,Pdk1,Cox4i2,Ndrg1,Mgarp,Ccn2,Bnip3,Vegfa,Tgfb1
GO:0071456	Cellular response to hypoxia	7	174	1.36	0.00038	10116.ENSRNOP00000001743,10116.ENSRNOP00000002072,10116.ENSRNOP00000010418,10116.ENSRNOP00000010811,10116.ENSRNOP00000016475,10116.ENSRNOP00000023477,10116.ENSRNOP00000026637	S100b,Pdk1,Cox4i2,Ndrg1,Mgarp,Bnip3,Vegfa
GO:0050896	Response to stimulus	31	8622	0.31	0.00064	10116.ENSRNOP00000001054,10116.ENSRNOP00000001743,10116.ENSRNOP00000002072,10116.ENSRNOP00000006238,10116.ENSRNOP00000006459,10116.ENSRNOP00000007698,10116.ENSRNOP00000009183,10116.ENSRNOP00000010247,10116.ENSRNOP00000010418,10116.ENSRNOP00000010811,10116.ENSRNOP00000011904,10116.ENSRNOP00000015270,10116.ENSRNOP00000016475,10116.ENSRNOP00000018325,10116.ENSRNOP00000018622,10116.ENSRNOP00000018769…	Gja1,S100b,Pdk1,Kcnj16,Pak3,Gadd45a,Pygl,Frzb,Cox4i2,Ndrg1,Ccn3,Igfbpl1,Mgarp,Gsta1,Rbp1,Hes5,Fgf11,Ccn2,Bnip3,Dll3,Ackr3,Vegfa,Tgfb1,Pbxip1,Ecrg4,Rhoj,Gfap,Mlc1,Msmp,Kcnip3,Acsbg1
GO:0048523	Negative regulation of cellular process	23	4765	0.44	0.00087	10116.ENSRNOP00000001054,10116.ENSRNOP00000001743,10116.ENSRNOP00000006402,10116.ENSRNOP00000007698,10116.ENSRNOP00000010247,10116.ENSRNOP00000010811,10116.ENSRNOP00000011904,10116.ENSRNOP00000016475,10116.ENSRNOP00000018769,10116.ENSRNOP00000020528,10116.ENSRNOP00000023477,10116.ENSRNOP00000024357,10116.ENSRNOP00000026182,10116.ENSRNOP00000026558,10116.ENSRNOP00000026637,10116.ENSRNOP00000028051…	Gja1,S100b,Eny2,Gadd45a,Frzb,Ndrg1,Ccn3,Mgarp,Hes5,Ccn2,Bnip3,Sncb,Dll3,Ackr3,Vegfa,Tgfb1,Pbxip1,Ecrg4,Gfap,Cd59,Kcnip3,Eml4,Stmn3
GO:0001666	Response to hypoxia	8	419	1.04	0.0012	10116.ENSRNOP00000001743,10116.ENSRNOP00000002072,10116.ENSRNOP00000010418,10116.ENSRNOP00000010811,10116.ENSRNOP00000016475,10116.ENSRNOP00000023477,10116.ENSRNOP00000026637,10116.ENSRNOP00000028051	S100b,Pdk1,Cox4i2,Ndrg1,Mgarp,Bnip3,Vegfa,Tgfb1
GO:0051093	Negative regulation of developmental process	11	977	0.81	0.0012	10116.ENSRNOP00000001054,10116.ENSRNOP00000001743,10116.ENSRNOP00000007698,10116.ENSRNOP00000010247,10116.ENSRNOP00000011904,10116.ENSRNOP00000016475,10116.ENSRNOP00000018769,10116.ENSRNOP00000023477,10116.ENSRNOP00000026182,10116.ENSRNOP00000026637,10116.ENSRNOP00000028051	Gja1,S100b,Gadd45a,Frzb,Ccn3,Mgarp,Hes5,Bnip3,Dll3,Vegfa,Tgfb1
GO:0010941	Regulation of cell death	14	1770	0.65	0.0013	10116.ENSRNOP00000001054,10116.ENSRNOP00000001743,10116.ENSRNOP00000006459,10116.ENSRNOP00000007698,10116.ENSRNOP00000010247,10116.ENSRNOP00000011904,10116.ENSRNOP00000020528,10116.ENSRNOP00000023477,10116.ENSRNOP00000024357,10116.ENSRNOP00000026558,10116.ENSRNOP00000026637,10116.ENSRNOP00000028051,10116.ENSRNOP00000060967,10116.ENSRNOP00000071572	Gja1,S100b,Pak3,Gadd45a,Frzb,Ccn3,Ccn2,Bnip3,Sncb,Ackr3,Vegfa,Tgfb1,Cd59,Kcnip3
GO:0042127	Regulation of cell population proliferation	14	1768	0.65	0.0013	10116.ENSRNOP00000001054,10116.ENSRNOP00000001743,10116.ENSRNOP00000010247,10116.ENSRNOP00000010811,10116.ENSRNOP00000011904,10116.ENSRNOP00000018769,10116.ENSRNOP00000020528,10116.ENSRNOP00000026558,10116.ENSRNOP00000026637,10116.ENSRNOP00000028051,10116.ENSRNOP00000028058,10116.ENSRNOP00000030526,10116.ENSRNOP00000032389,10116.ENSRNOP00000060967	Gja1,S100b,Frzb,Ndrg1,Ccn3,Hes5,Ccn2,Ackr3,Vegfa,Tgfb1,Pbxip1,Ecrg4,Gfap,Cd59
GO:0048731	System development	21	4133	0.46	0.0013	10116.ENSRNOP00000001054,10116.ENSRNOP00000001743,10116.ENSRNOP00000006459,10116.ENSRNOP00000010247,10116.ENSRNOP00000010811,10116.ENSRNOP00000011904,10116.ENSRNOP00000016475,10116.ENSRNOP00000018325,10116.ENSRNOP00000018769,10116.ENSRNOP00000020528,10116.ENSRNOP00000023477,10116.ENSRNOP00000026182,10116.ENSRNOP00000026558,10116.ENSRNOP00000026637,10116.ENSRNOP00000028051,10116.ENSRNOP00000028058…	Gja1,S100b,Pak3,Frzb,Ndrg1,Ccn3,Mgarp,Gsta1,Hes5,Ccn2,Bnip3,Dll3,Ackr3,Vegfa,Tgfb1,Pbxip1,Ecrg4,Rhoj,Gfap,Acsbg1,Stmn3
GO:2000026	Regulation of multicellular organismal development	13	1529	0.69	0.0014	10116.ENSRNOP00000001054,10116.ENSRNOP00000001743,10116.ENSRNOP00000006459,10116.ENSRNOP00000007698,10116.ENSRNOP00000010247,10116.ENSRNOP00000018622,10116.ENSRNOP00000018769,10116.ENSRNOP00000020528,10116.ENSRNOP00000026182,10116.ENSRNOP00000026637,10116.ENSRNOP00000028051,10116.ENSRNOP00000030536,10116.ENSRNOP00000032389	Gja1,S100b,Pak3,Gadd45a,Frzb,Rbp1,Hes5,Ccn2,Dll3,Vegfa,Tgfb1,Rhoj,Gfap
GO:0070887	Cellular response to chemical stimulus	17	2882	0.53	0.0026	10116.ENSRNOP00000001054,10116.ENSRNOP00000001743,10116.ENSRNOP00000002072,10116.ENSRNOP00000006459,10116.ENSRNOP00000010418,10116.ENSRNOP00000010811,10116.ENSRNOP00000011904,10116.ENSRNOP00000016475,10116.ENSRNOP00000018325,10116.ENSRNOP00000018769,10116.ENSRNOP00000020528,10116.ENSRNOP00000023477,10116.ENSRNOP00000026558,10116.ENSRNOP00000026637,10116.ENSRNOP00000028051,10116.ENSRNOP00000052732…	Gja1,S100b,Pdk1,Pak3,Cox4i2,Ndrg1,Ccn3,Mgarp,Gsta1,Hes5,Ccn2,Bnip3,Ackr3,Vegfa,Tgfb1,Mlc1,Msmp
GO:0071260	Cellular response to mechanical stimulus	5	119	1.38	0.0026	10116.ENSRNOP00000001054,10116.ENSRNOP00000007698,10116.ENSRNOP00000023477,10116.ENSRNOP00000026637,10116.ENSRNOP00000028051	Gja1,Gadd45a,Bnip3,Vegfa,Tgfb1
GO:0050793	Regulation of developmental process	16	2600	0.55	0.0031	10116.ENSRNOP00000001054,10116.ENSRNOP00000001743,10116.ENSRNOP00000006459,10116.ENSRNOP00000007698,10116.ENSRNOP00000010247,10116.ENSRNOP00000011904,10116.ENSRNOP00000016475,10116.ENSRNOP00000018622,10116.ENSRNOP00000018769,10116.ENSRNOP00000020528,10116.ENSRNOP00000023477,10116.ENSRNOP00000026182,10116.ENSRNOP00000026637,10116.ENSRNOP00000028051,10116.ENSRNOP00000030536,10116.ENSRNOP00000032389	Gja1,S100b,Pak3,Gadd45a,Frzb,Ccn3,Mgarp,Rbp1,Hes5,Ccn2,Bnip3,Dll3,Vegfa,Tgfb1,Rhoj,Gfap
GO:0010001	Glial cell differentiation	6	236	1.16	0.0033	10116.ENSRNOP00000001743,10116.ENSRNOP00000010811,10116.ENSRNOP00000018769,10116.ENSRNOP00000023477,10116.ENSRNOP00000028051,10116.ENSRNOP00000032389	S100b,Ndrg1,Hes5,Bnip3,Tgfb1,Gfap
GO:0001501	Skeletal system development	8	547	0.92	0.0034	10116.ENSRNOP00000001054,10116.ENSRNOP00000011904,10116.ENSRNOP00000018769,10116.ENSRNOP00000020528,10116.ENSRNOP00000026182,10116.ENSRNOP00000026637,10116.ENSRNOP00000028051,10116.ENSRNOP00000028058	Gja1,Ccn3,Hes5,Ccn2,Dll3,Vegfa,Tgfb1,Pbxip1
GO:0009987	Cellular process	38	15210	0.15	0.0051	10116.ENSRNOP00000000552,10116.ENSRNOP00000001054,10116.ENSRNOP00000001743,10116.ENSRNOP00000002072,10116.ENSRNOP00000006238,10116.ENSRNOP00000006402,10116.ENSRNOP00000006459,10116.ENSRNOP00000007597,10116.ENSRNOP00000007698,10116.ENSRNOP00000009183,10116.ENSRNOP00000010247,10116.ENSRNOP00000010418,10116.ENSRNOP00000010811,10116.ENSRNOP00000011208,10116.ENSRNOP00000011904,10116.ENSRNOP00000015270…	Wdr46,Gja1,S100b,Pdk1,Kcnj16,Eny2,Pak3,Ptprv,Gadd45a,Pygl,Frzb,Cox4i2,Ndrg1,Tagln2,Ccn3,Igfbpl1,Mgarp,Gsta1,Rbp1,Hes5,Fgf11,Ccn2,Bnip3,Sncb,Dll3,Ackr3,Vegfa,Tgfb1,Pbxip1,Ecrg4,Rhoj,Gfap,Mlc1,Msmp,Kcnip3,Eml4,Acsbg1,Stmn3
GO:0030154	Cell differentiation	18	3517	0.47	0.0056	10116.ENSRNOP00000001054,10116.ENSRNOP00000001743,10116.ENSRNOP00000006459,10116.ENSRNOP00000010247,10116.ENSRNOP00000010811,10116.ENSRNOP00000011208,10116.ENSRNOP00000011904,10116.ENSRNOP00000016475,10116.ENSRNOP00000018769,10116.ENSRNOP00000020528,10116.ENSRNOP00000023477,10116.ENSRNOP00000026182,10116.ENSRNOP00000026558,10116.ENSRNOP00000026637,10116.ENSRNOP00000028051,10116.ENSRNOP00000028058…	Gja1,S100b,Pak3,Frzb,Ndrg1,Tagln2,Ccn3,Mgarp,Hes5,Ccn2,Bnip3,Dll3,Ackr3,Vegfa,Tgfb1,Pbxip1,Gfap,Stmn3
GO:0042981	Regulation of apoptotic process	12	1557	0.64	0.006	10116.ENSRNOP00000001054,10116.ENSRNOP00000001743,10116.ENSRNOP00000006459,10116.ENSRNOP00000007698,10116.ENSRNOP00000010247,10116.ENSRNOP00000023477,10116.ENSRNOP00000024357,10116.ENSRNOP00000026558,10116.ENSRNOP00000026637,10116.ENSRNOP00000028051,10116.ENSRNOP00000060967,10116.ENSRNOP00000071572	Gja1,S100b,Pak3,Gadd45a,Frzb,Bnip3,Sncb,Ackr3,Vegfa,Tgfb1,Cd59,Kcnip3
GO:0007399	Nervous system development	14	2248	0.55	0.0085	10116.ENSRNOP00000001054,10116.ENSRNOP00000001743,10116.ENSRNOP00000006459,10116.ENSRNOP00000010811,10116.ENSRNOP00000016475,10116.ENSRNOP00000018769,10116.ENSRNOP00000023477,10116.ENSRNOP00000026182,10116.ENSRNOP00000026558,10116.ENSRNOP00000026637,10116.ENSRNOP00000028051,10116.ENSRNOP00000030526,10116.ENSRNOP00000032389,10116.ENSRNOP00000074686	Gja1,S100b,Pak3,Ndrg1,Mgarp,Hes5,Bnip3,Dll3,Ackr3,Vegfa,Tgfb1,Ecrg4,Gfap,Stmn3
GO:0048856	Anatomical structure development	22	5350	0.37	0.0085	10116.ENSRNOP00000001054,10116.ENSRNOP00000001743,10116.ENSRNOP00000006459,10116.ENSRNOP00000010247,10116.ENSRNOP00000010811,10116.ENSRNOP00000011208,10116.ENSRNOP00000011904,10116.ENSRNOP00000016475,10116.ENSRNOP00000018325,10116.ENSRNOP00000018769,10116.ENSRNOP00000020528,10116.ENSRNOP00000023477,10116.ENSRNOP00000026182,10116.ENSRNOP00000026558,10116.ENSRNOP00000026637,10116.ENSRNOP00000028051…	Gja1,S100b,Pak3,Frzb,Ndrg1,Tagln2,Ccn3,Mgarp,Gsta1,Hes5,Ccn2,Bnip3,Dll3,Ackr3,Vegfa,Tgfb1,Pbxip1,Ecrg4,Rhoj,Gfap,Acsbg1,Stmn3
GO:0010646	Regulation of cell communication	17	3353	0.46	0.0099	10116.ENSRNOP00000001054,10116.ENSRNOP00000001743,10116.ENSRNOP00000006402,10116.ENSRNOP00000006459,10116.ENSRNOP00000007698,10116.ENSRNOP00000010247,10116.ENSRNOP00000011904,10116.ENSRNOP00000015270,10116.ENSRNOP00000018769,10116.ENSRNOP00000020528,10116.ENSRNOP00000026182,10116.ENSRNOP00000026558,10116.ENSRNOP00000026637,10116.ENSRNOP00000028051,10116.ENSRNOP00000028058,10116.ENSRNOP00000032389…	Gja1,S100b,Eny2,Pak3,Gadd45a,Frzb,Ccn3,Igfbpl1,Hes5,Ccn2,Dll3,Ackr3,Vegfa,Tgfb1,Pbxip1,Gfap,Stmn3
GO:0023051	Regulation of signaling	17	3366	0.46	0.0099	10116.ENSRNOP00000001054,10116.ENSRNOP00000001743,10116.ENSRNOP00000006402,10116.ENSRNOP00000006459,10116.ENSRNOP00000007698,10116.ENSRNOP00000010247,10116.ENSRNOP00000011904,10116.ENSRNOP00000015270,10116.ENSRNOP00000018769,10116.ENSRNOP00000020528,10116.ENSRNOP00000026182,10116.ENSRNOP00000026558,10116.ENSRNOP00000026637,10116.ENSRNOP00000028051,10116.ENSRNOP00000028058,10116.ENSRNOP00000032389…	Gja1,S100b,Eny2,Pak3,Gadd45a,Frzb,Ccn3,Igfbpl1,Hes5,Ccn2,Dll3,Ackr3,Vegfa,Tgfb1,Pbxip1,Gfap,Stmn3
GO:0045595	Regulation of cell differentiation	12	1673	0.61	0.0099	10116.ENSRNOP00000001054,10116.ENSRNOP00000001743,10116.ENSRNOP00000006459,10116.ENSRNOP00000010247,10116.ENSRNOP00000011904,10116.ENSRNOP00000018622,10116.ENSRNOP00000018769,10116.ENSRNOP00000020528,10116.ENSRNOP00000026182,10116.ENSRNOP00000026637,10116.ENSRNOP00000028051,10116.ENSRNOP00000032389	Gja1,S100b,Pak3,Frzb,Ccn3,Rbp1,Hes5,Ccn2,Dll3,Vegfa,Tgfb1,Gfap
GO:0051216	Cartilage development	5	187	1.18	0.0099	10116.ENSRNOP00000011904,10116.ENSRNOP00000018769,10116.ENSRNOP00000020528,10116.ENSRNOP00000028051,10116.ENSRNOP00000028058	Ccn3,Hes5,Ccn2,Tgfb1,Pbxip1
GO:0009628	Response to abiotic stimulus	11	1432	0.64	0.0114	10116.ENSRNOP00000001054,10116.ENSRNOP00000001743,10116.ENSRNOP00000002072,10116.ENSRNOP00000007698,10116.ENSRNOP00000010418,10116.ENSRNOP00000010811,10116.ENSRNOP00000016475,10116.ENSRNOP00000020528,10116.ENSRNOP00000023477,10116.ENSRNOP00000026637,10116.ENSRNOP00000028051	Gja1,S100b,Pdk1,Gadd45a,Cox4i2,Ndrg1,Mgarp,Ccn2,Bnip3,Vegfa,Tgfb1
GO:0022008	Neurogenesis	11	1443	0.64	0.0118	10116.ENSRNOP00000001054,10116.ENSRNOP00000001743,10116.ENSRNOP00000006459,10116.ENSRNOP00000010811,10116.ENSRNOP00000016475,10116.ENSRNOP00000018769,10116.ENSRNOP00000023477,10116.ENSRNOP00000026637,10116.ENSRNOP00000028051,10116.ENSRNOP00000032389,10116.ENSRNOP00000074686	Gja1,S100b,Pak3,Ndrg1,Mgarp,Hes5,Bnip3,Vegfa,Tgfb1,Gfap,Stmn3
GO:0043535	Regulation of blood vessel endothelial cell migration	4	96	1.38	0.0119	10116.ENSRNOP00000007698,10116.ENSRNOP00000026637,10116.ENSRNOP00000028051,10116.ENSRNOP00000030536	Gadd45a,Vegfa,Tgfb1,Rhoj
GO:0051716	Cellular response to stimulus	25	6994	0.31	0.0119	10116.ENSRNOP00000001054,10116.ENSRNOP00000001743,10116.ENSRNOP00000002072,10116.ENSRNOP00000006459,10116.ENSRNOP00000007698,10116.ENSRNOP00000010247,10116.ENSRNOP00000010418,10116.ENSRNOP00000010811,10116.ENSRNOP00000011904,10116.ENSRNOP00000015270,10116.ENSRNOP00000016475,10116.ENSRNOP00000018325,10116.ENSRNOP00000018769,10116.ENSRNOP00000020152,10116.ENSRNOP00000020528,10116.ENSRNOP00000023477…	Gja1,S100b,Pdk1,Pak3,Gadd45a,Frzb,Cox4i2,Ndrg1,Ccn3,Igfbpl1,Mgarp,Gsta1,Hes5,Fgf11,Ccn2,Bnip3,Dll3,Ackr3,Vegfa,Tgfb1,Ecrg4,Rhoj,Gfap,Mlc1,Msmp
GO:0010721	Negative regulation of cell development	5	209	1.13	0.0135	10116.ENSRNOP00000010247,10116.ENSRNOP00000018769,10116.ENSRNOP00000026182,10116.ENSRNOP00000026637,10116.ENSRNOP00000028051	Frzb,Hes5,Dll3,Vegfa,Tgfb1
GO:0048583	Regulation of response to stimulus	18	3883	0.42	0.0135	10116.ENSRNOP00000001054,10116.ENSRNOP00000001743,10116.ENSRNOP00000006402,10116.ENSRNOP00000006459,10116.ENSRNOP00000007698,10116.ENSRNOP00000010247,10116.ENSRNOP00000011904,10116.ENSRNOP00000015270,10116.ENSRNOP00000018769,10116.ENSRNOP00000020528,10116.ENSRNOP00000026182,10116.ENSRNOP00000026558,10116.ENSRNOP00000026637,10116.ENSRNOP00000028051,10116.ENSRNOP00000028058,10116.ENSRNOP00000052732…	Gja1,S100b,Eny2,Pak3,Gadd45a,Frzb,Ccn3,Igfbpl1,Hes5,Ccn2,Dll3,Ackr3,Vegfa,Tgfb1,Pbxip1,Mlc1,Cd59,Stmn3
GO:0042221	Response to chemical	21	5227	0.36	0.0161	10116.ENSRNOP00000001054,10116.ENSRNOP00000001743,10116.ENSRNOP00000002072,10116.ENSRNOP00000006238,10116.ENSRNOP00000006459,10116.ENSRNOP00000010418,10116.ENSRNOP00000010811,10116.ENSRNOP00000011904,10116.ENSRNOP00000016475,10116.ENSRNOP00000018325,10116.ENSRNOP00000018622,10116.ENSRNOP00000018769,10116.ENSRNOP00000020528,10116.ENSRNOP00000023477,10116.ENSRNOP00000026558,10116.ENSRNOP00000026637…	Gja1,S100b,Pdk1,Kcnj16,Pak3,Cox4i2,Ndrg1,Ccn3,Mgarp,Gsta1,Rbp1,Hes5,Ccn2,Bnip3,Ackr3,Vegfa,Tgfb1,Mlc1,Msmp,Kcnip3,Acsbg1
GO:0001944	Vasculature development	7	548	0.86	0.0165	10116.ENSRNOP00000001054,10116.ENSRNOP00000011904,10116.ENSRNOP00000020528,10116.ENSRNOP00000026558,10116.ENSRNOP00000026637,10116.ENSRNOP00000028051,10116.ENSRNOP00000030536	Gja1,Ccn3,Ccn2,Ackr3,Vegfa,Tgfb1,Rhoj
GO:0051960	Regulation of nervous system development	7	557	0.86	0.0178	10116.ENSRNOP00000001743,10116.ENSRNOP00000006459,10116.ENSRNOP00000018769,10116.ENSRNOP00000026182,10116.ENSRNOP00000026637,10116.ENSRNOP00000028051,10116.ENSRNOP00000032389	S100b,Pak3,Hes5,Dll3,Vegfa,Tgfb1,Gfap
GO:1905332	Positive regulation of morphogenesis of an epithelium	3	41	1.62	0.0222	10116.ENSRNOP00000001054,10116.ENSRNOP00000026637,10116.ENSRNOP00000028051	Gja1,Vegfa,Tgfb1
GO:0008284	Positive regulation of cell population proliferation	9	1040	0.69	0.0224	10116.ENSRNOP00000001054,10116.ENSRNOP00000001743,10116.ENSRNOP00000018769,10116.ENSRNOP00000020528,10116.ENSRNOP00000026637,10116.ENSRNOP00000028051,10116.ENSRNOP00000028058,10116.ENSRNOP00000032389,10116.ENSRNOP00000060967	Gja1,S100b,Hes5,Ccn2,Vegfa,Tgfb1,Pbxip1,Gfap,Cd59
GO:0048661	Positive regulation of smooth muscle cell proliferation	4	121	1.28	0.0224	10116.ENSRNOP00000001054,10116.ENSRNOP00000018769,10116.ENSRNOP00000026637,10116.ENSRNOP00000028051	Gja1,Hes5,Vegfa,Tgfb1
GO:0048514	Blood vessel morphogenesis	6	409	0.92	0.0254	10116.ENSRNOP00000001054,10116.ENSRNOP00000011904,10116.ENSRNOP00000020528,10116.ENSRNOP00000026558,10116.ENSRNOP00000026637,10116.ENSRNOP00000028051	Gja1,Ccn3,Ccn2,Ackr3,Vegfa,Tgfb1
GO:0060284	Regulation of cell development	7	608	0.82	0.0262	10116.ENSRNOP00000006459,10116.ENSRNOP00000010247,10116.ENSRNOP00000018769,10116.ENSRNOP00000026182,10116.ENSRNOP00000026637,10116.ENSRNOP00000028051,10116.ENSRNOP00000032389	Pak3,Frzb,Hes5,Dll3,Vegfa,Tgfb1,Gfap
GO:0014013	Regulation of gliogenesis	4	130	1.24	0.0266	10116.ENSRNOP00000018769,10116.ENSRNOP00000026182,10116.ENSRNOP00000028051,10116.ENSRNOP00000032389	Hes5,Dll3,Tgfb1,Gfap
GO:0048771	Tissue remodeling	4	130	1.24	0.0266	10116.ENSRNOP00000001054,10116.ENSRNOP00000007597,10116.ENSRNOP00000026637,10116.ENSRNOP00000028051	Gja1,Ptprv,Vegfa,Tgfb1
GO:0021782	Glial cell development	4	134	1.23	0.0285	10116.ENSRNOP00000010811,10116.ENSRNOP00000018769,10116.ENSRNOP00000028051,10116.ENSRNOP00000032389	Ndrg1,Hes5,Tgfb1,Gfap
GO:0051234	Establishment of localization	17	3790	0.41	0.0285	10116.ENSRNOP00000001054,10116.ENSRNOP00000006238,10116.ENSRNOP00000006402,10116.ENSRNOP00000010418,10116.ENSRNOP00000016475,10116.ENSRNOP00000018622,10116.ENSRNOP00000020528,10116.ENSRNOP00000023477,10116.ENSRNOP00000024357,10116.ENSRNOP00000026558,10116.ENSRNOP00000026637,10116.ENSRNOP00000028051,10116.ENSRNOP00000030536,10116.ENSRNOP00000032389,10116.ENSRNOP00000052732,10116.ENSRNOP00000071572…	Gja1,Kcnj16,Eny2,Cox4i2,Mgarp,Rbp1,Ccn2,Bnip3,Sncb,Ackr3,Vegfa,Tgfb1,Rhoj,Gfap,Mlc1,Kcnip3,Eml4
GO:0001558	Regulation of cell growth	6	439	0.89	0.0323	10116.ENSRNOP00000001054,10116.ENSRNOP00000010247,10116.ENSRNOP00000011904,10116.ENSRNOP00000015270,10116.ENSRNOP00000026637,10116.ENSRNOP00000028051	Gja1,Frzb,Ccn3,Igfbpl1,Vegfa,Tgfb1
GO:0030857	Negative regulation of epithelial cell differentiation	3	52	1.52	0.0338	10116.ENSRNOP00000010247,10116.ENSRNOP00000018769,10116.ENSRNOP00000026637	Frzb,Hes5,Vegfa
GO:0046849	Bone remodeling	3	55	1.49	0.0386	10116.ENSRNOP00000001054,10116.ENSRNOP00000007597,10116.ENSRNOP00000028051	Gja1,Ptprv,Tgfb1
GO:0048545	Response to steroid hormone	6	457	0.87	0.0386	10116.ENSRNOP00000001743,10116.ENSRNOP00000016475,10116.ENSRNOP00000020528,10116.ENSRNOP00000026637,10116.ENSRNOP00000028051,10116.ENSRNOP00000074226	S100b,Mgarp,Ccn2,Vegfa,Tgfb1,Acsbg1
GO:0050767	Regulation of neurogenesis	6	461	0.87	0.039	10116.ENSRNOP00000006459,10116.ENSRNOP00000018769,10116.ENSRNOP00000026182,10116.ENSRNOP00000026637,10116.ENSRNOP00000028051,10116.ENSRNOP00000032389	Pak3,Hes5,Dll3,Vegfa,Tgfb1,Gfap
GO:0016477	Cell migration	8	915	0.7	0.0425	10116.ENSRNOP00000001054,10116.ENSRNOP00000011904,10116.ENSRNOP00000020528,10116.ENSRNOP00000026558,10116.ENSRNOP00000026637,10116.ENSRNOP00000028051,10116.ENSRNOP00000028058,10116.ENSRNOP00000058804	Gja1,Ccn3,Ccn2,Ackr3,Vegfa,Tgfb1,Pbxip1,Msmp
GO:0043536	Positive regulation of blood vessel endothelial cell migration	3	58	1.47	0.0425	10116.ENSRNOP00000026637,10116.ENSRNOP00000028051,10116.ENSRNOP00000030536	Vegfa,Tgfb1,Rhoj
GO:0010647	Positive regulation of cell communication	11	1778	0.55	0.044	10116.ENSRNOP00000001054,10116.ENSRNOP00000001743,10116.ENSRNOP00000007698,10116.ENSRNOP00000011904,10116.ENSRNOP00000018769,10116.ENSRNOP00000020528,10116.ENSRNOP00000026558,10116.ENSRNOP00000026637,10116.ENSRNOP00000028051,10116.ENSRNOP00000028058,10116.ENSRNOP00000032389	Gja1,S100b,Gadd45a,Ccn3,Hes5,Ccn2,Ackr3,Vegfa,Tgfb1,Pbxip1,Gfap
GO:0007417	Central nervous system development	9	1193	0.63	0.0448	10116.ENSRNOP00000001743,10116.ENSRNOP00000016475,10116.ENSRNOP00000018769,10116.ENSRNOP00000023477,10116.ENSRNOP00000026182,10116.ENSRNOP00000026558,10116.ENSRNOP00000028051,10116.ENSRNOP00000030526,10116.ENSRNOP00000032389	S100b,Mgarp,Hes5,Bnip3,Dll3,Ackr3,Tgfb1,Ecrg4,Gfap
GO:0023056	Positive regulation of signaling	11	1785	0.55	0.0448	10116.ENSRNOP00000001054,10116.ENSRNOP00000001743,10116.ENSRNOP00000007698,10116.ENSRNOP00000011904,10116.ENSRNOP00000018769,10116.ENSRNOP00000020528,10116.ENSRNOP00000026558,10116.ENSRNOP00000026637,10116.ENSRNOP00000028051,10116.ENSRNOP00000028058,10116.ENSRNOP00000032389	Gja1,S100b,Gadd45a,Ccn3,Hes5,Ccn2,Ackr3,Vegfa,Tgfb1,Pbxip1,Gfap
GO:0035767	Endothelial cell chemotaxis	2	10	2.06	0.0448	10116.ENSRNOP00000011904,10116.ENSRNOP00000026637	Ccn3,Vegfa
GO:0050769	Positive regulation of neurogenesis	5	300	0.98	0.0448	10116.ENSRNOP00000006459,10116.ENSRNOP00000026182,10116.ENSRNOP00000026637,10116.ENSRNOP00000028051,10116.ENSRNOP00000032389	Pak3,Dll3,Vegfa,Tgfb1,Gfap
GO:0051128	Regulation of cellular component organization	13	2458	0.48	0.0448	10116.ENSRNOP00000001054,10116.ENSRNOP00000006459,10116.ENSRNOP00000010247,10116.ENSRNOP00000011904,10116.ENSRNOP00000015270,10116.ENSRNOP00000016475,10116.ENSRNOP00000020528,10116.ENSRNOP00000023477,10116.ENSRNOP00000026637,10116.ENSRNOP00000028051,10116.ENSRNOP00000032389,10116.ENSRNOP00000072435,10116.ENSRNOP00000074686	Gja1,Pak3,Frzb,Ccn3,Igfbpl1,Mgarp,Ccn2,Bnip3,Vegfa,Tgfb1,Gfap,Eml4,Stmn3
GO:0006810	Transport	16	3628	0.4	0.0488	10116.ENSRNOP00000001054,10116.ENSRNOP00000006238,10116.ENSRNOP00000006402,10116.ENSRNOP00000010418,10116.ENSRNOP00000016475,10116.ENSRNOP00000018622,10116.ENSRNOP00000020528,10116.ENSRNOP00000023477,10116.ENSRNOP00000024357,10116.ENSRNOP00000026558,10116.ENSRNOP00000026637,10116.ENSRNOP00000028051,10116.ENSRNOP00000030536,10116.ENSRNOP00000032389,10116.ENSRNOP00000052732,10116.ENSRNOP00000071572	Gja1,Kcnj16,Eny2,Cox4i2,Mgarp,Rbp1,Ccn2,Bnip3,Sncb,Ackr3,Vegfa,Tgfb1,Rhoj,Gfap,Mlc1,Kcnip3
GO:0010942	Positive regulation of cell death	7	711	0.75	0.0489	10116.ENSRNOP00000001743,10116.ENSRNOP00000006459,10116.ENSRNOP00000007698,10116.ENSRNOP00000010247,10116.ENSRNOP00000020528,10116.ENSRNOP00000023477,10116.ENSRNOP00000028051	S100b,Pak3,Gadd45a,Frzb,Ccn2,Bnip3,Tgfb1
GO:0035239	Tube morphogenesis	7	711	0.75	0.0489	10116.ENSRNOP00000001054,10116.ENSRNOP00000011904,10116.ENSRNOP00000018769,10116.ENSRNOP00000020528,10116.ENSRNOP00000026558,10116.ENSRNOP00000026637,10116.ENSRNOP00000028051	Gja1,Ccn3,Hes5,Ccn2,Ackr3,Vegfa,Tgfb1

## Sheet: SuppTableS8
Supplemental Table 8. Genes involved in GO for Neurogenesis and sub-classifications for cell differentiation
Neurogenesis	Neuron Differentiation	Astrocyte Differentiation	Oligodendrocyte Differentiation
GO:0022008	GO:0030182	GO:0048708	GO:0048709
69 genes	56 genes	8 genes	4 genes
Adm	Adm	Agt	Hes5
Agt	Agt	Dll3	Il33
Anxa1	Bmp5	Egfr	Tgfb1
Anxa7	C1ql1	Gfap	Tspan2
Bche	Camk2a	Hes5
Bex1	Cntnap4	Nog
Bmerb1	Creb3l2	Ntrk3
Bmp5	Cthrc1	Tspan2
C1ql1	Dab2
Camk2a	Dgkg
Cntnap4	Dnm2
Creb3l2	Ednra
Cthrc1	Egfr
Dab2	Enc1
Dgkg	Fas
Dll3	Fgfr1
Dnm2	Gfap
Ednra	Gja1
Egfr	Gsx1
Enc1	Hes5
Fabp7	Hoxd10
Fas	Inpp5f
Fgfr1	Inppl1
Fzd9	Itm2c
Gfap	Map1b
Gja1	Mgarp
Gsx1	Mmd2
Hes5	Mturn
Hoxd10	Nfe2l2
Il1r1	Nog
Il33	Notch3
Inpp5f	Ntrk3
Inppl1	Pak3
Itm2c	Pax7
Map1b	Pdlim5
Mgarp	Prickle2
Mmd2	Prkca
Mturn	Ptpn5
Ndrg1	Rufy3
Nfe2l2	Sema3a
Nog	Sema3c
Notch3	Sema3e
Ntrk3	Sfrp2
Pak3	Shtn1
Pax7	Slc39a12
Pdlim5	Sox11
Prickle2	Stmn3
Prkca	Tnfrsf12a
Prx	Tspan2
Ptpn5	Vash2
Rufy3	Vasp
Sema3a	Vcl
Sema3c	Vegfa
Sema3e	Vxn
Sfrp2	Wls
Shtn1	Wnt5a
Slc39a12
Sox11
Stmn3
Tgfb1
Tnfrsf12a
Tspan2
Vash2
Vasp
Vcl
Vegfa
Vxn
Wls
Wnt5a

## Sheet: Figure4-STRING_inputGenes
Gene	Fold
Msmp	3.41
Acsbg1	3.04
Ccn2	2.94
Ccn3	2.90
Cd59	2.74
Gfap	2.73
Gja1	2.70
Frzb	2.65
Mlc1	2.63
Map1lc3b2*	2.58
Gsta1	2.56
Rhoj	2.55
Gadd45a	2.52
Kcnj16	2.51
Ptprv	2.37
Wdr46	2.37
Ecrg4	2.29
S100b	2.26
Tgfb1	2.25
Pbxip1	2.23
Hes5	-3.44
Cox4i2	-3.27
Rbp1	-2.43
Eml4	-2.35
Tagln2	-2.34
Vegfa	-2.28
Ndrg1	-2.21
Sncb	-2.10
Dll3	-2.04
Pygl	-2.04
Pak3	-2.02
Kcnip3	-2.01
Igfbpl1	-2.01
Eny2	-2.00
Stmn3	-1.96
Fgf11	-1.92
Mgarp	-1.88
Pdk1	-1.86
Bnip3	-1.85
Ackr3	-1.80

## Sheet: Figure7C-STRING_inputGenes
Gene
Ccn2
Gja1
Gfap
C1ql1
Slc4a4
Cytl1
Frzb
Rbp1
